# Supplementary material for: Identification of Gedunin from a Phytochemical Depository as a Novel Multidrug Resistance-Bypassing Tubulin Inhibitor of Cancer Cells
Source: Molecules. 2022 Sep 9;27(18):5858. doi: 10.3390/molecules27185858 (PMC9501561; doi:10.3390/molecules27185858)
Supplement: Supplementary file 1 [file molecules-27-05858-s001.zip]

Archive with 1 entries (1 files):
- molecules-1867972-supplementary.pdf
